# Supplementary material for: Sex-Specific Perching: Monitoring of Artificial Plants Reveals Dynamic Female-Biased Perching Behavior in the Black Soldier Fly, Hermetia illucens (Diptera: Stratiomyidae)
Source: Insects. 2024 Oct 5;15(10):770. doi: 10.3390/insects15100770 (PMC11508282; doi:10.3390/insects15100770)
Supplement: Supplementary file 1 [file insects-15-00770-s001.zip]

Archive with 1 entries (1 files):
- insects-3207969-supplementary.pdf
